# Supplementary material for: Metabolomics Reveals Distinctive Metabolic Profiles and Marker Compounds of Camellia (Camellia sinensis L.) Bee Pollen
Source: Foods. 2023 Jul 11;12(14):2661. doi: 10.3390/foods12142661 (PMC10378613; doi:10.3390/foods12142661)
Supplement: Supplementary file 1 [file foods-12-02661-s001.zip › Table S2.xlsx]

## Sheet: Sheet1
Table S2. Relative abundance of the identified compounds in bee pollen samples.
Botanical origin	CBP	CBP	CBP	CBP	CBP	CBP	CBP	CBP	CBP	CBP	CBP	CBP	CBP	CBP	CBP	Non_CBP	Non_CBP	Non_CBP	Non_CBP	Non_CBP	Non_CBP	Non_CBP	Non_CBP	Non_CBP	Non_CBP	Non_CBP	Non_CBP	Non_CBP	Non_CBP	Non_CBP
Label	Jiangsu1	Jiangsu2	Jiangsu3	Anhui1	Anhui2	Anhui3	Fujian1	Fujian2	Fujian3	Sichuan1	Sichuan2	Sichuan3	Zhejiang1	Zhejiang2	Zhejiang3	Rose1	Rose2	Rose3	Apricot1	Apricot2	Apricot3	Wuweizi1	Wuweizi2	Wuweizi3	Lotus1	Lotus2	Lotus3	Rape1	Rape2	Rape3
Dihydroquercetin	500	500	500	500	500	500	500	500	500	500	500	500	500	500	500	500	500	500	500	500	500	77570.6	208969	19793.4	93404.8	103855	88497.6	27183.8	30503.7	32158.9
Quercetin-3-O-sophoroside	500	500	500	500	500	500	500	182874	208850	500	500	500	500	500	500	188407	500	198798	500	500	500	500	500	500	9931.88	85112.5	9611	1550000	1460000	1520000
Dihydrokaempferol	500	500	500	500	500	500	500	500	500	500	500	500	500	500	500	500	500	500	500	500	500	30186.9	71492.8	500	63691.7	61004.7	53057.8	31666.5	28670.6	24907.9
Myricetin 3-O-rhamnoside	36633.6	95065.9	99815.8	70567	81161.4	93203.6	53605.2	47717.4	44441.1	115985	141501	104711	41937.1	29121.5	28290	375215	464615	391797	500	500	500	500	500	500	12237.7	17335.1	8863.82	500	500	500
Rutin	318762	423525	291476	287354	249389	334374	500	435487	450300	456560	368780	430352	208787	214423	195121	375611	309669	232440	43907.2	39464.4	36823	500	500	500	201115	214417	239756	500	500	500
Isoquercetin	500	500	500	500	500	500	76219.4	87656.9	98216.4	24011.9	21259.4	24933.6	6989.11	6864.57	6555.75	336052	500	290702	23102.7	500	22149	200481	237351	177820	15243	114434	13880.2	379282	443880	461110
kaempferol-7-O-glucoside	139955	169637	170117	116837	128350	147019	165200	146711	126768	255921	256504	247569	500	65173.5	65336.3	39912.2	42791.6	35630.3	65521.5	66952.7	65481.1	500	500	500	101288	500	130199	75070.4	79529.5	75018.7
Quercitrin	500	134690	117736	500	162340	171911	110352	83321.4	79988.2	463012	396012	435539	500	108977	99997.9	696492	736522	624172	265199	340942	313130	824775	1050000	693147	78034	500	75900.6	500	184915	183654
3-O-Methylquercetin	23976.9	22394.8	21987.6	22267.7	22227.9	22644.6	15078.3	13640.3	16389.5	24883	22722	22027.4	13963.4	15665.7	15004.5	9485.05	18683.8	28145.1	500	500	500	4218.73	14952.9	4289.02	500	500	500	500	500	9589.12
Kaempferol	29749.4	28265.1	26611.4	49202.8	45438.4	51381.5	29810.6	29272.3	31169	37506.9	42221.9	34920.8	31891.2	33691.5	35075	500	500	500	500	500	500	500	500	500	500	500	500	500	500	500
Apigenin	500	500	500	4747.26	3885.18	5586.27	4458.98	500	5944.37	2677.42	2174.46	2011.61	3435.62	4120.11	3158.85	71617	64119.8	61388	500	500	500	500	431553	46581.7	6881.61	5701.61	5053.1	500	500	500
Amentoflavone	500	500	500	500	500	500	500	500	500	500	500	500	500	16416.3	14399.2	21400000	27100000	27000000	500	500	500	500	500	500	338217	354413	311703	500	500	500
Pinocembrin	35222.1	42957.5	46448.9	48822.7	46303.1	37845.5	15544.8	11363.2	14489.7	23496.4	20292.3	500	18554.7	10468.4	20164.3	6308.99	6437.6	7257.3	10648.3	17300.7	13679.5	24954.8	22247.9	24921.3	62907.4	59656.6	59037.6	126434	120377	500
Chrysin	49457.8	53247.1	61653	87625.2	74296.9	70682	21030.1	16450.8	20388.4	7988.91	7204.97	500	36206	25041.6	46353.5	3916.2	4049.11	3223.13	19278.4	27963.7	23457.4	18824.8	14340.8	11605.6	81597	80429.5	84734.8	55406.3	63735.2	500
Luteolin	92480.8	83232.6	67985.4	500	54223.9	72928.2	59835.1	45337.1	53102.3	233740	118789	123398	70708	95224.2	90841.2	82629.9	132199	9169.69	29492.3	32667.5	31679.8	121543	222920	98956.3	99569	119427	128352	41642.2	47822.1	39078.4
Catechin	21226.1	22023.3	28852.5	56261.9	77834.6	68297.7	145341	102213	117634	130553	132910	130427	88893	51475.4	45183.7	500	500	500	500	6885.85	5829.88	40017.8	38433.8	26347.3	500	500	500	500	500	500
Epicatechin	373132	398903	402153	478583	459254	542024	542679	417662	376424	1020000	1080000	1160000	686148	546591	586893	1900000	1730000	1840000	500	500	500	500	500	500	31319.1	29982.4	34771.2	500	500	500
Epicatechin gallate (ECG)	117000000	120000000	113000000	241000000	207000000	225000000	165000000	181000000	169000000	198000000	211000000	237000000	67800000	66900000	70600000	500	500	500	500	500	500	500	500	500	500	500	500	500	500	500
L-Glutamic Acid	308479	289923	333703	268286	288486	230936	154093	168673	145428	254738	282900	293663	202962	184015	229547	88584.2	90019.8	89495.7	104812	100526	101261	93574	95076.2	108353	40309.3	25365.8	33720.5	142323	130631	129970
trans-4-hydroxy-L-proline	350838	321989	344423	316881	318208	279802	144164	173049	171847	200688	238155	222924	310324	324617	334126	64740.7	70205.4	83071.5	227542	206384	205845	763358	824336	782405	89339.6	81047.3	81279.4	56361	56573.6	55947.2
γ-aminobutyric acid	89800.5	123150	109496	28903.6	24033.3	26916.7	51438.6	500	50446.7	101513	105964	103371	85022.7	92934.7	80777.5	172251	169873	189849	114654	138893	127636	539438	519052	453625	919225	927727	878287	39199.9	56289.7	42463.1
L-Asparagine	246459	254485	282074	219923	246911	185474	47083.4	61486	39182.5	215206	270398	272150	275786	247797	285339	301715	269648	318937	2110000	1990000	2090000	445765	439731	453100	1550000	1510000	1640000	252628	234508	221711
L-Proline	1200000	1190000	1250000	1080000	981410	1040000	768707	836323	880922	979254	1080000	998356	1300000	1390000	1450000	282304	293318	328046	1950000	1790000	1790000	2190000	2190000	2220000	59149.9	58921.8	44757	975211	907478	930969
L-Valine	80946.6	90884.3	76540.4	100769	104879	103939	85151.5	87116.5	83948.7	167237	109706	115444	73766.6	62022	61693.8	157810	211742	225526	43810.3	49384.8	31427.4	18550.3	51433.5	37497.1	34312.6	36098.1	46411	41477.4	22143.4	44441.9
L-Theanine	17400000	16500000	20500000	47500000	44300000	49900000	34800000	37400000	33600000	60900000	72600000	66500000	18900000	16500000	18500000	500	500	500	500	500	500	500	500	500	500	500	500	500	500	500
L-Isoleucine	32679.1	38897.3	41976.5	39874	32612.6	25583.8	42559.7	30957.2	31165.1	47278.9	40752.7	44178.8	26493.7	23708.6	23524.1	212043	204964	209570	23804.8	500	24820.7	63536.6	76518.4	72953.2	49217.6	53232.8	49141	33460.8	30941.3	31354.1
L-Leucine	55085.9	64699.4	67005.4	55967.7	47248.1	55793.7	54335.5	39063.3	43446.3	56479.3	46797.1	63808.5	53404	47398.7	45376.9	263224	249181	262737	20482.1	28579.8	21074.6	52289.8	59655.1	66242.8	76630.5	76172.3	72799.4	49609.6	47872.1	50046.9
L-phenylalanine	85519.3	93498.7	91701	147129	145286	148564	106300	96076.2	83530.1	75334.7	74130.1	67438.4	81969.6	76100.5	70428.8	198565	187509	175728	15070.2	18641.9	15118.6	396816	439888	515914	107191	101495	98407.4	18394	22273.9	21511.2
L-Tryptophan	393285	468666	454676	73176.6	69407.6	89503.6	89938.4	70463.8	58215.9	56091.7	44303.7	46665.1	116774	70600.3	85920.1	148675	134084	144042	7424.6	12648	8688.52	21803.4	22351.5	26194.8	27551.6	20723.3	26537.6	73755.1	67949.9	70570
Succinic acid	289539	279404	287332	316633	309247	341603	248356	244767	279894	286205	295437	277851	310525	314215	306256	91061.2	95356.5	87203	201986	223035	195527	189762	183825	192661	118759	109711	119579	66306.7	72017.5	69194.4
Cis-Aconitic acid	446857	446857	437740	386627	436817	389083	269300	304403	288335	486180	509616	519171	323496	307352	248580	176622	166725	180486	314310	304458	324887	76264.3	79618.7	73942.7	148404	153744	161673	127092	143529	143620
trans-Citridic acid	152494	154710	112959	208563	213763	205351	100275	111747	106068	158199	167135	150478	135185	126997	146827	85162.1	93959.5	89981.1	130818	135157	151688	56596.5	42777.2	45706.4	95326.8	108869	119194	220428	197345	192531
trans-p-Coumaric acid	20093.8	21337.8	20533.5	20411.5	18483.9	18505.1	28713.5	29496.1	29504.2	59195.4	60015.6	59371.7	37389.6	37580	36702.5	80900.6	80017.7	77923	10203.1	11227.4	9259.6	500	500	500	9972.94	10737.5	11270.1	93217.4	89683.3	96293.4
Gallic acid (GA)	62880.8	55477.4	66247.4	62998.6	72263.4	50988.3	22346.2	31264.8	30220.1	173535	184974	163211	68714.3	68800.5	74685	500	500	500	500	500	500	500	500	500	500	500	500	500	500	500
Nicotinic acid	28843.8	30938.6	36148.1	22538.3	18039.8	23140.5	34065.6	32517.5	36629.5	24696.1	25376.7	27038.8	10308.6	11233	9340.2	12380.5	10250	10691.1	36595.2	34846.3	35390.7	13044.5	12910.9	11236.7	6494.4	6203.53	6823.19	21655.9	22649.5	25833.8
D-(+)-Glucuronic acid	10745.3	13385.3	11820	91748.9	107757	122486	31785.6	25627.3	31570.9	23234.8	3004.78	21042.1	55731.3	42223.8	89731.2	17784.7	17488.3	17068.7	10619.1	11573.5	7331.88	18620.2	26300.8	18540.6	40699.1	45107.5	41593.2	12785.5	12442.9	500
D-Gluconic Acid	7260000	7310000	6840000	8130000	7830000	8200000	11300000	11100000	11200000	6370000	6390000	6010000	8590000	8560000	8220000	10500000	10100000	9940000	8250000	8530000	8380000	10500000	10700000	10300000	10400000	10300000	10300000	9740000	9960000	10200000
Lauric acid	1850000	1860000	1870000	1710000	1710000	1640000	1750000	1890000	1840000	2020000	1950000	1990000	1590000	1490000	1500000	2290000	2370000	2430000	1590000	1670000	1530000	1670000	1660000	1770000	1600000	1580000	1590000	1650000	1740000	1640000
α-Linolenic acid	9950000	12400000	10100000	10800000	10700000	10600000	11300000	11100000	11300000	11500000	11400000	11500000	11900000	11700000	12900000	12900000	13400000	13000000	13000000	13100000	12900000	14200000	15700000	14000000	20700000	18500000	21400000	16100000	12400000	11500000
Linoleic acid	14400000	12500000	12700000	15600000	14100000	14900000	19000000	20400000	19400000	19800000	18500000	19200000	12100000	10600000	10500000	12600000	14900000	14300000	12300000	12400000	13800000	19100000	19600000	19500000	8200000	8850000	8710000	13200000	13000000	17100000
Palmitic acid	14700000	13400000	13600000	13900000	12800000	13400000	12900000	13700000	12600000	13200000	13100000	13800000	14600000	13900000	15300000	13300000	12500000	12700000	13400000	12100000	11500000	12600000	14000000	14400000	14600000	12600000	13700000	20400000	20000000	18600000
Cytidine	167104	169064	177827	145700	148312	133106	129947	139086	136175	137177	138002	140012	118767	121672	131002	23122.4	19746.5	26785.1	88423.3	85093.5	87112.1	62159.6	62979.4	59106.8	30484	30789.2	30841	53936.5	54659.1	46179.7
Xanthosine	32660.2	32337.4	35615.8	32575.9	34449.1	32445	15082.1	16357.2	18133.3	37313.4	33276.7	32728	82695.5	84211.4	96167.4	41294.7	38802	38393.2	75096.9	78804.4	71454.7	37577	40430.8	37527.8	14113.5	18677.8	16370.3	13132.3	13677.7	13984.8
Adenosine	66336.4	72135.6	78514.3	74188.7	70790.7	73716.8	109043	110880	119368	98530.2	97095.8	96461.9	63661.8	63241.8	67767.8	36742.6	36038.9	36666.1	57315.7	56401.3	53253.7	65141.8	64420.9	63037.2	80666.5	81930.2	86553.9	27224.8	27133.4	27230.5
Adenine	2080000	2410000	2200000	973486	940131	1070000	1120000	1070000	1250000	785998	1060000	1010000	1790000	1840000	2000000	756833	790907	673795	364003	402068	366789	643648	675858	600944	2040000	2100000	2260000	1290000	1550000	1520000
4-Hydroxybenzaldehyde	112071	118234	111218	124529	107494	122285	124034	119076	132745	91904.8	85630	85314.1	74484.3	59538.5	67058.4	173167	179565	194886	578366	581917	561764	73801.5	86643.2	90122.3	852350	840595	901124	242623	196258	199604
Vanillin	43096.7	49987.8	48005.7	48171.6	50401.7	62191.4	51805.6	38868.7	50169.5	39978.3	56983.9	55155.5	40449.5	500	47421.3	27572.9	500	33545.3	42965.5	37540	44257.6	41868.6	39278.2	44422	43306.8	52044	48314.9	33372.4	25509.6	22426.1
D-Fructose-6-phosphate	45053.5	52695.3	43527.7	50277.1	48128.6	52076.9	92378.9	93047.7	101232	66697	67348.2	63870.4	61748.4	61954.1	60178.5	61445.6	67078	59601	47028.1	48793.5	40969	81988.4	82110.1	72930.1	133571	142376	139109	14321.8	17621.9	16972.3
L-Sorbose	3600000	3320000	3330000	3770000	3750000	3660000	2320000	2440000	2340000	4160000	3780000	3990000	3860000	3550000	3450000	4730000	4450000	4570000	3270000	3330000	3250000	1720000	1670000	1800000	1830000	1880000	1700000	1990000	1850000	1780000
D-(+)-Mannose	1190000	1110000	1080000	1240000	1160000	1240000	1250000	1210000	1270000	1170000	1290000	1210000	1060000	1100000	1160000	852959	759426	814547	1560000	1450000	1410000	1530000	1600000	1560000	662721	733246	813206	1090000	1130000	1250000
Chlorogenic acid	500	500	500	500	500	500	500	500	500	500	500	500	500	500	500	500	2560000	2030000	427465	576097	434241	500	500	500	500	500	500	7511.12	7745.2	9061.15
methyl-4-hydroxybenzoate	29594.1	32135.8	35333.6	35781.7	35866.3	46549.6	46474.6	24915.6	23263.3	57303.8	49737.5	50829.9	24667.1	22834.3	21931.6	28459.3	33467.1	34644	17214.1	13520	13678.5	11228.1	14593.5	12320.3	16220	16108.7	14062.9	56594.2	43082.1	47576.2
Glutathione	395433	386572	370675	446273	452266	408593	55347.9	75740.3	64078.7	230371	278973	259318	303793	306850	334782	90039.9	82115.4	99761.4	177175	179934	187658	15684.8	22551.2	29182.2	103198	84813	114091	112480	84616.4	102610
Riboflavin	3738.77	4566.84	4139.38	3275.69	2477.71	2725.94	500	500	500	2710.34	2942.46	3135.9	2564.06	2156.32	2237.82	3986.45	3666.33	3189.17	1746.69	1620.38	1303.96	9118.85	8362.82	12354.4	1639.53	1812.56	2327.24	4335.16	4272.94	4379.64
