# Supplementary material for: Metabolomics Reveals Distinctive Metabolic Profiles and Marker Compounds of Camellia (Camellia sinensis L.) Bee Pollen
Source: Foods. 2023 Jul 11;12(14):2661. doi: 10.3390/foods12142661 (PMC10378613; doi:10.3390/foods12142661)
Supplement: Supplementary file 1 [file foods-12-02661-s001.zip › Table S1.xlsx]

## Sheet: Sheet1
Table S1. Compounds identified in bee pollen samples. Fold change, p value, and VIP score were from the comparison between CBP and non-CBP samples.
NO.	Compound class	Compound	Retention time (min)	Theoretical mass (m/z)	Accurate mass (m/z)	Mass error (ppm)	Fold Change (CBP/non-CBP)	p value	VIP score	Purity and vendor of authentic standards
1	Flavonol glycosides and flavone glycosides	Dihydroquercetin	15.93	303.051	303.051	-1	0.01095	0.0061825	0.0687408	98%; Sigma-Aldrich (St. Louis, MO)
2	Flavonol glycosides and flavone glycosides	Quercetin-3-O-sophoroside	16.7	625.141	625.142	1.3	0.079083	0.062536	0.13147	98%; ZZBio CO., LTD (Shanghai, China)
3	Flavonol glycosides and flavone glycosides	Dihydrokaempferol	18.47	287.056	287.055	-2.1	0.020371	0.0016605	0.0497975	≥98%; Yuanye Bio-Technology (Shanghai, China)
4	Flavonol glycosides and flavone glycosides	Myricetin 3-O-rhamnoside	19.06	463.088	463.088	-0.9	0.8503	0.77808	0.0865359
5	Flavonol glycosides and flavone glycosides	Rutin	19.25	609.146	609.146	0	2.7504	0.00025384	0.169062	≥98%; Yuanye Bio-Technology (Shanghai, China)
6	Flavonol glycosides and flavone glycosides	Isoquercetin	19.32	463.088	463.088	-0.4	0.13094	0.0014699	0.143201	≥98%; Yuanye Bio-Technology (Shanghai, China)
7	Flavonol glycosides and flavone glycosides	Kaempferol-7-O-glucoside	20.37	447.093	447.092	-3.1	2.8248	0.00011392	0.143562
8	Flavonol glycosides and flavone glycosides	Quercitrin	20.76	447.093	447.093	-1.3	0.38994	0.015195	0.23641	98%; ZZBio CO., LTD (Shanghai, China)
9	Flavonol glycosides and flavone glycosides	3-O-Methylquercetin	23.446	315.051	315.051	0	3.1583	6.47e-06	0.0449557	98%; ZZBio CO., LTD (Shanghai, China)
10	Flavonol glycosides and flavone glycosides	Kaempferol	24.39	285.041	285.041	1.4	71.494	1.43e-16	0.0907468	≥97.0%; Sigma-Aldrich (St. Louis, MO)
11	Flavonol glycosides and flavone glycosides	Apigenin	24.52	269.046	269.046	0	0.06347	0.13685	0.0754064	98%; ZZBio CO., LTD (Shanghai, China)
12	Flavonol glycosides and flavone glycosides	Amentoflavone	25.14	537.083	537.083	1.1	0.00048766	0.069454	1.0146	≥98%; ZZBio CO., LTD (Shanghai, China)
13	Flavonol glycosides and flavone glycosides	Pinocembrin	26.21	255.066	255.066	0.4	0.69752	0.31827	0.0309324	98%; ZZBio CO., LTD (Shanghai, China)
14	Flavonol glycosides and flavone glycosides	Chrysin	26.96	253.051	253.05	-2.4	1.1725	0.59996	0.0549454	98%; ZZBio CO., LTD (Shanghai, China)
15	Flavonol glycosides and flavone glycosides	Luteolin	24.087	285.041	285.04	-1.1	1.0204	0.93316	0.0339769	≥98%; Sigma-Aldrich (St. Louis, MO)
16	Catechins	Catechin	10.85	289.072	289.071	-2.4	9.9509	1.06e-06	0.120087	≥99.0%; Sigma-Aldrich (St. Louis, MO)
17	Catechins	Epicatechin	14.01	289.072	289.072	-0.7	1.6267	0.26795	0.187923	≥98%; Sigma-Aldrich (St. Louis, MO)
18	Catechins	Epicatechin gallate (ECG)	16.08	441.083	441.082	-2	318710	1.19e-10	6.43004	≥98%; Sigma-Aldrich (St. Louis, MO)
19	Amino acid	L-Glutamic Acid	1.41	146.046	146.046	0.7	2.6461	3.34e-09	0.179011	Analytical standard; Toronto Research Chemicals Inc. (North York, Canada)
20	Amino acid	trans-4-hydroxy-L-proline	1.53	130.051	130.051	0.8	1.1106	0.729	0.00549255	≥99.0%; Sigma-Aldrich (St. Louis, MO)
21	Amino acid	γ-Aminobutyric acid	1.56	102.056	102.056	-1	0.20313	0.0028398	0.177865	≥99.0%; Sigma-Aldrich (St. Louis, MO)
22	Amino acid	L-Asparagine	1.57	131.046	131.046	-2.3	0.22789	0.0014653	0.260112	Analytical standard; ZZBio CO., LTD (Shanghai, China)
23	Amino acid	L-Proline	1.65	114.056	114.056	0	1.0263	0.90372	0.0476769	Analytical standard; Toronto Research Chemicals Inc. (North York, Canada)
24	Amino acid	L-Valine	1.78	116.072	116.072	-0.9	1.3346	0.22434	0.0643693	Analytical standard; Toronto Research Chemicals Inc. (North York, Canada)
25	Amino acid	L-Theanine	2.29	173.093	173.094	2.9	74122	4.32e-08	3.07159	≥98%; Sigma-Aldrich (St. Louis, MO)
26	Amino acid	L-Isoleucine	2.87	130.087	130.087	-3.1	0.4597	0.03646	0.095268	Analytical standard; Toronto Research Chemicals Inc. (North York, Canada)
27	Amino acid	L-Leucine	3.11	130.087	130.087	-0.8	0.56989	0.088186	0.0875123	Analytical standard; Toronto Research Chemicals Inc. (North York, Canada)
28	Amino acid	L-Phenylalanine	5.59	164.072	164.072	1.2	0.61865	0.18753	0.094476	Analytical standard; Toronto Research Chemicals Inc. (North York, Canada)
29	Amino acid	L-Tryptophan	7.91	203.083	203.083	-0.5	2.6909	0.036493	0.0950573	Analytical standard; Toronto Research Chemicals Inc. (North York, Canada)
30	Organic acid	Succinic acid	1.37	117.019	117.02	6	2.1762	1.23e-10	0.17795	Analytical standard; ZZBio CO., LTD (Shanghai, China)
31	Organic acid	cis-Aconitic acid	1.36	173.009	173.009	0.6	2.2523	1.99e-07	0.218693	Analytical standard; Toronto Research Chemicals Inc. (North York, Canada)
32	Organic acid	trans-Citridic acid	1.78	173.009	173.009	-1.7	1.2748	0.067151	0.0846355	Analytical standard; Toronto Research Chemicals Inc. (North York, Canada)
33	Organic acid	trans-p-Coumaric acid	4.668	163.04	163.04	-0.6	0.85422	0.6173	0.0265889	≥98.0%; Sigma-Aldrich (St. Louis, MO)
34	Organic acid	Gallic acid (GA)	1.604	169.014	169.014	-0.6	158.48	2.4e-06	0.122879	97.5-102.5%, titration; Sigma-Aldrich (St. Louis, MO)
35	Organic acid	Nicotinic acid	2.176	122.025	122.025	-0.8	1.3889	0.06951	0.0301783	≥99.5%; Sigma-Aldrich (St. Louis, MO)
36	Organic acid	D-(+)-Glucuronic acid	1.41	193.035	193.036	2.1	0.83226	0.002316	0.539544	Analytical standard; FUJIFILM Wako Pure Chemical Industries, Ltd. (Osaka, Japan)
37	Organic acid	D-Gluconic Acid	1.43	195.051	195.051	-1.5	2.2847	0.022339	0.0594453	50% in Water, analytical standard; Toronto Research Chemicals Inc. (North York, Canada)
38	Fatty acid	Lauric acid	30.13	199.17	199.171	0.5	0.9948	0.91848	0.145975	Analytical standard; Nu-Chek Prep Inc (Elysian, MN, USA)
39	Fatty acid	α-Linolenic acid	32.65	277.217	277.217	0.4	0.75833	0.00014174	0.702692	Analytical standard; Nu-Chek Prep Inc (Elysian, MN, USA)
40	Fatty acid	Linoleic acid	33.51	279.233	279.233	0.4	1.1258	0.1997	0.719489	Analytical standard; Nu-Chek Prep Inc (Elysian, MN, USA)
41	Fatty acid	Palmitic acid	34.04	255.233	255.233	-0.4	0.94693	0.32377	0.240005	Analytical standard; Nu-Chek Prep Inc (Elysian, MN, USA)
42	Nucleotide and its derivates	Cytidine	1.51	242.078	242.079	5	2.8013	1.12e-12	0.142098	Analytical standard; Toronto Research Chemicals Inc. (North York, Canada)
43	Nucleotide and its derivates	Xanthosine	2.52	283.068	283.068	0	1.1214	0.61767	0.0238867	98%; ZZBio CO., LTD (Shanghai, China)
44	Nucleotide and its derivates	Adenosine	7.65	266.089	266.09	1.9	1.5776	0.00021756	0.0699912	98%; ZZBio CO., LTD (Shanghai, China)
45	Nucleotide and its derivates	Adenine	4.51	134.047	134.048	6	1.3478	0.10613	0.268857	Analytical standard; Toronto Research Chemicals Inc. (North York, Canada)
46	Aldehydes	4-Hydroxybenzaldehyde	12.21	121.029	121.029	-1.7	0.26693	0.0012725	0.160566	98%; ZZBio CO., LTD (Shanghai, China)
47	Aldehyde	Vanillin	14.16	151.04	151.04	-2.6	1.2724	0.057602	0.0411243	Analytical standard; Toronto Research Chemicals Inc. (North York, Canada)
48	Others	D-Fructose-6-phosphate	1.38	259.022	259.023	0.8	0.93596	0.71471	0.0209349	sodium salt, 98%; ZZBio CO., LTD (Shanghai, China)
49	Others	L-Sorbose	1.53	179.056	179.056	1.7	1.2884	0.030994	0.24343	Analytical standard; Toronto Research Chemicals Inc. (North York, Canada)
50	Others	D-(+)-Mannose	1.64	179.056	179.056	2.2	1.0304	0.70869	0.0495582	Analytical standard; Extrasynthese (Genay, France)
51	Others	Chlorogenic acid	5.34	353.088	353.088	1.1	0.0012396	0.06059	0.261502	98%; ZZBio CO., LTD (Shanghai, China)
52	Others	Methyl-4-hydroxybenzoate	19.13	151.04	151.04	-4	1.4412	0.032568	0.0419962
53	Others	Glutathione	1.675	306.077	306.077	0	2.9403	1.74e-05	0.208443	≥98.0%; Sigma-Aldrich (St. Louis, MO)
54	Others	Riboflavin	16.18	375.131	375.131	-0.3	0.59535	0.06339	0.0127651	≥98%; Sigma-Aldrich (St. Louis, MO)
